# Supplementary material for: Characterization of Epigallocatechin-Gallate-Grafted Chitosan Nanoparticles and Evaluation of Their Antibacterial and Antioxidant Potential
Source: Polymers (Basel). 2021 Apr 23;13(9):1375. doi: 10.3390/polym13091375 (PMC8122830; doi:10.3390/polym13091375)
Supplement: Supplementary file 1 [file polymers-13-01375-s001.zip]

Archive with 1 entries (1 files):
- polymers-1172484-supplementary.pdf
